# Supplementary material for: Contextualized Measurement Scale Adaptation: A 4-Step Tutorial for Health Psychology Research
Source: Int J Environ Res Public Health. 2022 Oct 6;19(19):12775. doi: 10.3390/ijerph191912775 (PMC9566381; doi:10.3390/ijerph191912775)
Supplement: Supplementary file 1 [file ijerph-19-12775-s001.zip]

Archive with 1 entries (1 files):
- ijerph-1886828-supplementary.pdf
